# Supplementary material for: Cell Membrane-Modified Lipid Nanoparticle Enhanced Glioblastoma Immunotherapy via Metabolism Reprogramming and Pyroptosis Induction
Source: Pharmaceutics. 2026 Jul 22;18(7):901. doi: 10.3390/pharmaceutics18070901 (PMC13414723; doi:10.3390/pharmaceutics18070901)
Supplement: Supplementary file 1 [file pharmaceutics-18-00901-s001.zip]

Archive with 1 entries (1 files):
- pharmaceutics-4359318-supplementary.pdf
